# Supplementary material for: OAF is a DAF-like gene that controls ovule development in plants
Source: Commun Biol. 2023 May 8;6:498. doi: 10.1038/s42003-023-04864-5 (PMC10167350; doi:10.1038/s42003-023-04864-5)
Supplement: Supplementary file 4 — Supplementary Data 1 [file 42003_2023_4864_MOESM4_ESM.xlsx]

## Sheet: Fig.1 t,u
Fig.1t				Fig.1u
Seeds per silique	Sample			Relative expression	Sample
	WT	OAF::OAF-H135A		OAF-H135A	WT	OAF::OAF-H135A
Exp 1	36	9		Exp 1	1	1.49798
Exp 2	37	10		Exp 2	1	2.01354
Exp 3	38	12		Exp 3	1	2.55254
Exp 4	38	12		AVR	1	2.02135
Exp 5	39	13		stdev	0	0.527323
Exp 6	40	13		t-test		0.0284431
Exp 7	42	14				*
Exp 8	42	14
Exp 9	44	14
Exp 10	44	15
Exp 11		15
Exp 12		16
Exp 13		16
Exp 14		17
Exp 15		18
Exp 16		19
Exp 17		19
Exp 18		22
Exp 19		22
Exp 20		23
AVR	40	15.65
stdev	2.86744	3.91051
t-test		1.45831e-16
		***

## Sheet: Fig.2 l,t,u
Fig.2l				Fig.2t				Fig.2u
Seeds per silique	Sample			Seeds per silique	Sample			Relative expression	Sample
	WT	35S::CAD9			WT	CAD9::CAD9		CAD9	WT	CAD9::CAD9
Exp 1	36	17		Exp 1	36	7		Exp 1	1	3.19017
Exp 2	37	19		Exp 2	37	8		Exp 2	1	3.1563
Exp 3	37	19		Exp 3	38	11		Exp 3	1	2.0016
Exp 4	38	19		Exp 4	38	12		AVR	1	2.78269
Exp 5	39	20		Exp 5	39	12		stdev	0	0.676656
Exp 6	41	20		Exp 6	40	13		t-test		0.0103138
Exp 7	42	21		Exp 7	42	16				*
Exp 8	43	22		Exp 8	42	16
Exp 9	44	22		Exp 9	44	18
Exp 10	48	23		Exp 10	44	19
Exp 11		23		Exp 11		19
Exp 12		23		Exp 12		20
Exp 13		24		Exp 13		21
Exp 14		24		Exp 14		22
Exp 15		25		Exp 15		22
Exp 16		25		Exp 16		23
Exp 17		25		Exp 17		23
Exp 18		29		Exp 18		24
Exp 19		29		Exp 19		25
Exp 20		29		Exp 20		27
AVR	40.5	22.9		AVR	40	17.9
stdev	3.80789	3.47775		stdev	2.86744	5.79383
t-test		4.10515e-13		t-test		5.85485e-12
		***				***

## Sheet: Fig.4 l,m,n,o
Fig.4l				Fig.4m				Fig.4n				Fig.4o
Seeds per silique	Sample			Relative expression	Sample			Relative expression	Sample			Relative expression	Sample
	WT	35S::miR847		miR847	WT	35S::miR847		inOAF	WT	35S::miR847		uOAF	WT	35S::miR847
Exp 1	36	13		Exp 1	0.00279	1.61446		Exp 1	1	0.67907		Exp 1	1	0.49676
Exp 2	38	14		Exp 2	0.00013	1.22412		Exp 2	1	0.63959		Exp 2	1	0.53083
Exp 3	39	16		Exp 3	0.00055	1.94855		Exp 3	1	0.54316		Exp 3	1	0.44052
Exp 4	40	17		AVR	0.00115667	1.59571		AVR	1	0.620607		AVR	1	0.48937
Exp 5	40	17		stdev	0.00143001	0.362579		stdev	0	0.0699154		stdev	0	0.0456063
Exp 6	42	17		t-test		0.00159459		t-test		0.0007142		t-test		4.16805e-05
Exp 7	42	19				**				***				***
Exp 8	43	19
Exp 9	44	19
Exp 10	45	19
Exp 11		20
Exp 12		20
Exp 13		20
Exp 14		21
Exp 15		21
Exp 16		21
Exp 17		21
Exp 18		21
Exp 19		24
Exp 20		25
AVR	40.9	19.2
stdev	2.80674	2.94868
t-test		1.03752e-17
		***

## Sheet: Fig.5 e,j,k,m
Fig.5e				Fig.5j				Fig.5k						Fig.5m
Relative expression	Stage			Relative expression	Sample			Size of the embryos	Sample					Germination of seeds	Sample
PaOAF	30 mm flower bud	mature flowers		PaOAF	Mock	PaOAF-VIGS			Mock		PaOAF-VIGS				Mock	PaOAF-VIGS
sepal	16.9614	42.991		Exp 1	189.075	11.3058			size	counts	size	counts		germinated	160	20
petal	13.3783	36.8991		Exp 2	48.4767	16.0576			0.36	1	0.09	1		nongerminated	40	180
lips	6.58476	40.7035		Exp 3	50.9905	8.27677			0.72	1	0.18	4		total N	200	200
anther cap	16.215	22.5432							0.9	1	0.36	4
pollinia	0.15524	0.140221							1.26	1	0.45	7
column	13.9182	17.5186							1.89	1	0.9	1
ovary	5.68088	6.44756							2.16	1	0.54	10
									2.88	1	1.08	7
									2.7	1	1.62	1
									4.5	1	0.63	5
									1.98	1	1.26	10
									4.95	1	1.89	4
									3.24	1	0.72	10
									4.32	7	1.44	21
									5.4	6	2.16	2
									4.68	1	0.81	3
									7.02	1	1.62	22
									3.78	4	2.43	11
									5.04	7	3.24	1
									6.3	1	0.9	2
									4.05	1	1.8	22
									6.75	3	2.7	18
									8.1	19	0.99	2
									5.76	10	1.98	13
									7.2	14	2.97	18
									8.64	2	3.96	4
									4.59	6	1.08	1
									6.12	13	2.16	11
									7.65	9	3.24	27
									9.18	5	4.32	4
									4.86	1	2.34	9
									6.48	13	3.51	13
									9.72	3	4.68	9
									11.34	18	5.85	1
									5.13	1	2.52	5
									6.84	7	3.78	15
									8.55	23	5.04	10
									10.26	16	6.3	3
									11.97	1	1.35	2
									9	36	2.7	4
									10.8	31	4.05	14
									12.6	3	5.4	13
									7.56	5	6.75	2
									9.45	32	2.88	2
									13.23	6	4.32	12
									5.94	1	5.76	15
									7.92	4	7.2	4
									9.9	22	4.59	9
									11.88	31	6.12	13
									13.86	12	7.65	5
									15.84	1	3.24	1
									8.28	1	4.86	2
									10.35	9	6.48	12
									12.42	25	8.1	7
									14.49	8	9.72	1
									12.96	13	5.13	1
									15.12	6	6.84	6
									17.28	1	8.55	6
									11.25	4	5.4	1
									13.5	8	7.2	2
									15.75	1	9	4
									14.04	2	10.8	2
									16.38	3	9.45	1
									14.58	1	11.34	1
											9.9	5
											12.96	1
								total N		470		459

## Sheet: Suppl Fig.4 k,l,m,n,o,p
Suppl Fig.4k				Suppl Fig.4l				Suppl Fig.4m
Relative expression	Sample			Relative expression	Sample			Relative expression	Sample
OAF	WT	OAF-a		DAF	WT	OAF-a		DAFL2	WT	OAF-a
Exp 1	1	0.383235		Exp 1	1	0.226289		Exp 1	1	0.26647
Exp 2	1	0.54522		Exp 2	1	0.49576		Exp 2	1	0.69071
Exp 3	1	0.42285		Exp 3	1	0.36375		Exp 3	1	0.42573
AVR	1	0.450435		AVR	1	0.361933		AVR	1	0.46097
stdev	0	0.084442		stdev	0	0.134745		stdev	0	0.214304
t-test		0.000335841		t-test		0.00120402		t-test		0.0120947
		***				**				*
Suppl Fig.4n				Suppl Fig.4o				Suppl Fig.4p
Relative expression	Sample			Relative expression	Sample			Relative expression	Sample
OAF	WT	OAF-i		DAF	WT	OAF-i		DAFL2	WT	OAF-i
Exp 1	1	0.51829		Exp 1	1	0.43965		Exp 1	1	0.56928
Exp 2	1	0.406189		Exp 2	1	0.33093		Exp 2	1	0.437
Exp 3	1	0.28883		Exp 3	1	0.11749		Exp 3	1	0.50642
AVR	1	0.404436		AVR	1	0.296023		AVR	1	0.504233
stdev	0	0.11474		stdev	0	0.163892		stdev	0	0.0661671
t-test		0.000847344		t-test		0.00174314		t-test		0.000203384
		***				**				***

## Sheet: Suppl Fig.5f
Suppl Fig.5f
Sample	Relative expression
	OAF	DAF	OAF-H135A
WT	1	1	1
35S::OAF-H135A	0.92541	0.54588	6.40322

## Sheet: Suppl Fig.6i
Suppl Fig.6i
Seeds per silique	Sample
	WT	OAF-a x WT	OAF-i x WT	OAFH135A x WT
Exp 1	33	17	7	10
Exp 2	38	25	14	17
Exp 3	43	31	20	23
AVR	38	24.3333	13.6667	16.6667
stdev	5	7.02377	6.50641	6.50641
t-test		0.0516093	0.00680889	0.0107975
			**	*

## Sheet: Suppl Fig.8c
Suppl Fig.8c
Relative expression	Sample
CAD9	WT	35S::CAD9
Exp 1	1	4.45004
Exp 2	1	3.72027
Exp 3	1	3.56794
AVR	1	3.91275
stdev	0	0.471499
t-test		0.00043226
		***

## Sheet: Suppl Fig.10k,l,m
Suppl Fig.10k				Suppl Fig.10l				Suppl Fig.10m
Seeds per silique	Sample			Relative expression	Sample			Relative expression	Sample
	WT	35S::F-OAF		uOAF	WT	35S::F-OAF		inOAF	WT	35S::F-OAF
Exp 1	40	8		Exp 1	1	6.33184		Exp 1	1	0.26416
Exp 2	40	8		Exp 2	1	6.48042		Exp 2	1	0.52583
Exp 3	40	11		Exp 3	1	7.75247		Exp 3	1	0.11975
Exp 4	40	11		AVR	1	6.85491		AVR	1	0.303247
Exp 5	43	12		stdev	0	0.780852		stdev	0	0.205842
Exp 6	43	13		t-test		0.000202828		t-test		0.00422538
Exp 7	43	13				***				**
Exp 8	46	13
Exp 9	46	16
Exp 10	46	16
Exp 11		18
Exp 12		20
Exp 13		20
Exp 14		20
Exp 15		20
Exp 16		21
Exp 17		21
Exp 18		21
Exp 19		22
Exp 20		22
AVR	42.7	16.3
stdev	2.62679	4.78044
t-test		9.52206e-16
		***

## Sheet: Suppl Fig.11k,l,m
Suppl Fig.11k				Suppl Fig.11l				Suppl Fig.11m
Seeds per silique	Sample			Relative expression	Sample			Relative expression	Sample
	WT	35S::uOAF		uOAF	WT	35S::uOAF		inOAF	WT	35S::uOAF
Exp 1	36	8		Exp 1	1	41.6943		Exp 1	1	0.46814
Exp 2	37	8		Exp 2	1	54.8277		Exp 2	1	0.33384
Exp 3	37	8		Exp 3	1	53.7061		Exp 3	1	0.28649
Exp 4	38	8		AVR	1	50.076		AVR	1	0.362823
Exp 5	39	9		stdev	0	7.28044		stdev	0	0.0942295
Exp 6	41	10		t-test		0.00030769		t-test		0.000303948
Exp 7	42	10				***				***
Exp 8	43	11
Exp 9	44	12
Exp 10	48	12
Exp 11		13
Exp 12		13
Exp 13		16
Exp 14		16
Exp 15		16
Exp 16		18
Exp 17		19
Exp 18		19
Exp 19		20
Exp 20		22
AVR	40.5	13.4
stdev	3.80789	4.53524
t-test		9.14363e-16
		***

[truncated: 2 more sheets: Suppl Fig.13c, Suppl Fig.14d]
